# Supplementary material for: Pup Mortality in a Rapidly Declining Harbour Seal (Phoca vitulina) Population
Source: PLoS One. 2013 Nov 27;8(11):e80727. doi: 10.1371/journal.pone.0080727 (PMC3842331; doi:10.1371/journal.pone.0080727)
Supplement: Appendix S1 — Dataset. (CSV) [file pone.0080727.s001.csv]

location	id	bdate	tagdate	lastlive	tx.duration	age	mass	length	axGirth
Ork	76776	2007-06-20	2007-07-06	2007-07-22	16	32	16.2	85	62
Ork	76490	2007-06-20	2007-07-06	2007-07-24	18	34	14.2	89	54
Ork	76478	2007-06-20	2007-07-04	2007-08-06	33	47	18	88	68
Ork	76486	2007-06-20	2007-07-03	2007-08-27	55	68	16.4	80	64
Ork	76773	2007-06-20	2007-07-06	2007-08-27	52	68	21.4	96	66
Ork	76778	2007-06-20	2007-07-06	2007-09-14	70	86	15.8	89	62
Ork	76779	2007-06-20	2007-07-03	2007-09-16	75	88	19.2	85	66
Ork	76475	2007-06-20	2007-07-03	2007-09-26	85	98	11.2	82	50
Ork	76485	2007-06-20	2007-07-02	2007-10-02	92	104	18.6	86	66
Ork	76777	2007-06-20	2007-07-03	2007-10-08	97	110	12.4	83	57
Ork	76482	2007-06-20	2007-07-04	2007-10-20	108	122	15.6	82	58
Ork	76474	2007-06-20	2007-07-03	2007-11-05	125	138	17.4	83	68
Ork	76489	2007-06-20	2007-07-05	2007-11-11	129	144	19.4	88	68
Ork	76470	2007-06-20	2007-07-03	2007-11-21	141	154	22.6	92	67
Ork	76479	2007-06-20	2007-07-04	2007-11-30	149	163	18.2	76	64
Ork	76481	2007-06-20	2007-07-04	2007-12-01	150	164	25.4	89	77
Ork	76494	2007-06-20	2007-07-05	2007-12-21	169	184	18.2	87	65
Ork	76476	2007-06-20	2007-07-06	2008-01-01	179	195	21	93	72
Ork	76781	2007-06-20	2007-07-04	2008-02-29	240	254	15	79	60
Ork	76782	2007-06-20	2007-07-04	2008-03-02	242	256	23.6	92	69
Ork	76477	2007-06-20	2007-07-04	2008-03-10	250	264	20.7	93	67
Ork	76484	2007-06-20	2007-07-03	2008-04-11	283	296	21	90	73
Ork	76775	2007-06-20	2007-07-04	2008-04-11	282	296	20	88	68
Ork	76780	2007-06-20	2007-07-04	2008-04-13	284	298	23	85	66
West	76468	2007-06-20	2007-06-24	2007-07-28	34	38	9.6	70.2	46
West	76488	2007-06-20	2007-06-25	2007-08-03	39	44	12.2	80	54
West	76495	2007-06-20	2007-06-24	2007-08-05	42	46	10.2	79	49
West	76770	2007-06-20	2007-06-26	2007-08-26	61	67	10.7	75	52
West	76496	2007-06-20	2007-06-25	2007-10-01	98	103	10.7	75	45
West	76497	2007-06-20	2007-06-25	2007-10-13	110	115	10.2	80	50
West	76766	2007-06-20	2007-06-26	2007-10-28	124	130	11.2	86	51
West	76768	2007-06-20	2007-06-26	2007-11-15	142	148	13.2	77	54
West	76487	2007-06-20	2007-06-24	2007-11-19	148	152	13.2	79	62
West	76492	2007-06-20	2007-06-25	2007-11-25	153	158	9.7	82	47
West	76767	2007-06-20	2007-06-26	2007-12-03	160	166	11.6	81	56
West	76772	2007-06-20	2007-06-26	2007-12-15	172	178	11	81	52
West	76498	2007-06-20	2007-06-25	2007-12-16	174	179	11.2	80	54
West	76769	2007-06-20	2007-06-26	2007-12-29	186	192	13.6	84	49
West	76469	2007-06-20	2007-06-24	2008-01-04	194	198	11.4	84	53
West	76765	2007-06-20	2007-06-26	2008-01-08	196	202	10.4	75	50
West	76473	2007-06-20	2007-06-23	2008-01-16	207	210	10.2	80	51
West	76483	2007-06-20	2007-06-23	2008-01-22	213	216	11.2	84	51
West	76471	2007-06-20	2007-06-24	2008-02-06	227	231	13.4	83	51
West	76472	2007-06-20	2007-06-25	2008-02-11	231	236	13.2	84	54
West	76499	2007-06-20	2007-06-25	2008-02-25	245	250	13.2	84	55.5
West	76491	2007-06-20	2007-06-24	2008-03-08	258	262	12.4	82	55
West	76493	2007-06-20	2007-06-23	2008-03-12	263	266	10.2	76	50
West	76480	2007-06-20	2007-06-26	2008-04-13	292	298	11.7	77	53
