# Supplementary material for: Pup Mortality in a Rapidly Declining Harbour Seal (Phoca vitulina) Population
Source: PLoS One. 2013 Nov 27;8(11):e80727. doi: 10.1371/journal.pone.0080727 (PMC3842331; doi:10.1371/journal.pone.0080727)
Supplement: Appendix S2 — Data analysis. (ZIP) [file pone.0080727.s002.zip]

Archive with 4 entries (4 files):
- S2_4_Plots.R
- S2_1_Pup survival models.R
- S2_2_Bootstraps.R
- S2_3_Ratio comparison.R
