# Supplementary material for: Pup Mortality in a Rapidly Declining Harbour Seal (Phoca vitulina) Population
Source: PLoS One. 2013 Nov 27;8(11):e80727. doi: 10.1371/journal.pone.0080727 (PMC3842331; doi:10.1371/journal.pone.0080727)
Supplement: Appendix S2 — Data analysis. (ZIP) [file pone.0080727.s002.zip › S2_4_Plots.R]

#---------------------------------------------------------------------------------------
#
#	FILENAME: S1_4_Plots.R
#	PURPOSE: Plots for harbour seal pup & tag survival
#
#	AUTHOR: Nora Hanson
#---------------------------------------------------------------------------------------
   rm(list=ls(all=TRUE))

# Set working directory (for saving outputs)   
  setwd("")

# Load model outputs from SOM_Pupsurv
  load(file.choose())   # Choose Pupsurv_output
  
# Load graphics package
  library(ggplot2)

# Read in data 
  puptags<-read.csv(file.choose()) # Choose 'S1puptags.csv'

  head(puptags)
		# lastlive = date of last transmission from a 'live' tag/animal
		# tx.duration = days from tag date to last 'live' transmission;
		# age = days from an arbitrary set birth date of June 20 2007 to last 'live' transmission

# the data assuming age from birth date of 23 June
  alive<-data.frame(number=24:0,Ork=c(13,sort(puptags$age[1:24]-3+pupparbdg[5])),
                                              West=c(4,sort(puptags$age[25:48]-3+pupparbdg[5])))
  
# Create specific theme adjustments for all polots
  library(grid)
  mytheme <-theme(legend.position="none", 
            # Set axis text
            axis.title.x=element_text(size=11,vjust=-0.25),axis.title.y=element_text(size=11,vjust=0.25),
            # Set axis label text
            axis.text=element_text(size=9,colour="black"),
            # Get ride of panel background and grid lines
            panel.grid=element_blank(), panel.background=element_blank(),
            # Adjust plot margins
            plot.margin=unit(c(0.5,0.5,0.5,0.5),"line"),axis.line = element_line())                                                   


#------------------------------------------------------------------------------------------------------------------------------
##== FIGURE 1 : Survival and mortality rates, example of different distributions
#------------------------------------------------------------------------------------------------------------------------------
# Calcualte parameters for lognormal and exponential model
pupparbde <- exp(optim(par=log(c(210,63,0.005,4)), llikepupsbde,data=puptags,control=list(maxit=50000,parscale=c(1,1,1,0.1)))$par); pupparbde
pupparbdl <- exp(optim(par=log(c(210,63,5,0.6,4)), llikepupsbdl,data=puptags,control=list(maxit=50000,parscale=c(1,1,1,1,0.1)))$par); pupparbdl

# Define x range in days for plots
  survx <- 1:400

# Generate pdf of of the failure function 
  slnorm <- dlnorm(1:400,pupparbdl[3],pupparbdl[4])
  sexp <-  dexp(1:400,rate=pupparbde[3])
  sgamma <- dgamma(1:400,rate=pupparbdg[3],shape=pupparbdg[4])

# Define hazard rate 
  riskg <- dgamma(1:400,rate=pupparbdg[3],shape=pupparbdg[4])/
                                   pgamma(1:400,rate=pupparbdg[3],shape=pupparbdg[4],lower=FALSE)
  riskn <- dlnorm(1:400,pupparbdl[3],pupparbdl[4])/
                                plnorm(1:400,pupparbdl[3],pupparbdl[4],lower=FALSE)
  riske <- dexp(1:400,rate=pupparbde[3])/
                                 pexp(1:400,rate=pupparbde[3],lower=FALSE)

# Make a dataframe for ggplot2
  Survrisk <- data.frame(survx, slnorm, sexp, sgamma, riskg, riskn, riske)
  
# Plot PDF                                 
  exampleA <-ggplot(Survrisk, geom="blank") +  
      geom_line(aes(x=survx, y=sgamma),lty=1,lwd=1) +
      geom_line(aes(x=survx, y=slnorm),lty=2,lwd=1) +
      geom_line(aes(x=survx, y=sexp),lty=3,lwd=1) +
      ylab("f(t)") + xlab("")  +
      mytheme 
           
  exampleA
  ggsave("Fig1a.eps",exampleA,width=8.3,height=6,units="cm",dpi=500)
  
# Plot hazard rate                                
  exampleB <-ggplot(Survrisk, geom="blank") +   
      geom_line(aes(x=survx, y=riskg),lty=1,lwd=1) +
      geom_line(aes(x=survx, y=riskn),lty=2,lwd=1) +
      geom_line(aes(x=survx, y=riske),lty=3,lwd=1) +
      ylab("h(t)") + xlab("Age (days)") +
      mytheme
      
  exampleB
 ggsave("Fig1b.eps",exampleB,width=8.3,height=6,units="cm",dpi=500)


#------------------------------------------------------------------------------------------------------------------------------
##== FIGURE 2 : Tag durations from all pups in Orkney and Lismore
#------------------------------------------------------------------------------------------------------------------------------
  str(puptags)
  puptags$tagdate <-as.Date(puptags$tagdate, "%Y-%m-%d") 
  puptags$lastlive <-as.Date(puptags$lastlive, "%Y-%m-%d")
  newdata<- puptags[order(puptags$location,puptags$tx.duration),] ; newdata
  newdata$id1 <- seq(1:48)
 
  library(scales)
  tag.dur <- ggplot(newdata, geom="blank") +
    geom_rect(aes(xmin=newdata$tagdate, xmax=newdata$lastlive, ymin=newdata$id1,ymax=newdata$id1+0.5,fill=factor(newdata$location))) +    
    theme(axis.text.y = element_blank(), axis.ticks.y = element_blank()) +
    scale_x_date(labels= date_format("%m-%Y"),breaks="months")  +
    mytheme + theme(axis.text.x=element_text(angle=45,vjust=0.9,hjust=0.9),
                    axis.line.x=element_blank(),axis.line.y=element_blank())+
    scale_fill_manual(values=c("royalblue3","red3"))
    
  tag.dur 

#------------------------------------------------------------------------------------------------------------------------------
##== FIGURE 3 : Pup & tag Survivorship as a function of time
#------------------------------------------------------------------------------------------------------------------------------

# Define x range in days for plots
  survx <- 1:300 

# Define pup survival function using parameters from 'best' model (llikepupsbdg)
  pupy <- pgamma(1:300+pupparbdg[5],rate=pupparbdg[3],
               shape=pupparbdg[4],lower=FALSE)

# Define tag survival function using parameters from 'best' model (llikepupsbdg)

  tagy<- pnorm(1:300,pupparbdg[1],pupparbdg[2],lower=FALSE)

# Create the plot
  a<- ggplot(alive, geom="blank")
  # 95% CIs
  pupsurv.plot <- a + 
  geom_ribbon(aes(ymax=bootCI[3,1:300],ymin=bootCI[1,1:300],x=survx),fill="royalblue3", alpha=0.25)+   # Pup survival 95% CI
  geom_ribbon(aes(ymax=failCI[3,1:300],ymin=failCI[1,1:300],x=survx+4),fill="chartreuse3",alpha=0.25)+  # Tag survival 95% CI
  # Add the data
  geom_point(aes(y=alive$number/24, x=alive$Ork), pch=16, size=3,col="black") +     # Orkney data
  geom_point(aes(y=alive$number/24, x=alive$West), pch=22, size=3,col="black")+     # Lismore data
  # Add line best fit
  geom_line(aes(y=tagy,x=survx+4),lty=1,lwd=1,col="chartreuse4") +                  # Tag survival
  geom_line(aes(y=pupy,x=survx),lty=1,lwd=1,col="royalblue4") +                      # Pup survival
  ylab("Probability of survival") + xlab("Days from birth/tagging") +
  mytheme

  pupsurv.plot 


#------------------------------------------------------------------------------------------------------------------------------
##== FIGURE 4 : Simulations
#------------------------------------------------------------------------------------------------------------------------------

# Make data frame for use with ggplot
# only plotting 50 of 100 simulations for clarity
df <- NULL
for(i in 1:50){
  temp_df <- data.frame(x=simpup[i,],y=24:0/24,col=i)
  df <- rbind(df,temp_df)
}    

# Plot with different colours for each simulation 
sim.plot <-  ggplot(df,geom="blank") + 
  geom_line(aes(x=x,y=y,group=col,colour=factor(col))) +
  xlab("Age (days)") + ylab("Probability of survival")  +
  theme(legend.position = "none") +
  geom_point(aes(y=alive$number/24, x=alive$Ork), pch=16, size=2,col="black") +     # Orkney data
  geom_point(aes(y=alive$number/24, x=alive$West), pch=22, size=2,col="black") +    # Lismore data
  mytheme 

sim.plot

ggsave("Fig2.eps",plot=tag.dur,width=8.3,height=8.3,units="cm",dpi=500)
ggsave("Fig3.pdf",plot=pupsurv.plot,width=8.3,height=8.3,units="cm",dpi=500,useDingbats=F)
ggsave("Fig4.eps",plot=sim.plot,width=8.3,height=8.3,units="cm",dpi=500)
