# Supplementary material for: Pup Mortality in a Rapidly Declining Harbour Seal (Phoca vitulina) Population
Source: PLoS One. 2013 Nov 27;8(11):e80727. doi: 10.1371/journal.pone.0080727 (PMC3842331; doi:10.1371/journal.pone.0080727)
Supplement: Appendix S2 — Data analysis. (ZIP) [file pone.0080727.s002.zip › S2_1_Pup survival models.R]

#---------------------------------------------------------------------------------------
#
# FILENAME: S1_1_Pup survival models.R
#	PURPOSE: Compare pup tag duration between Orkney and West coast populations
#
#	AUTHOR: Mike Lonergan & Nora Hanson
# 
#---------------------------------------------------------------------------------------

  setwd("") # set to your own working directory

# Read in data 
  puptags<-read.csv(file.choose()) # Choose 'puptags.csv'

  head(puptags)	

# lastlive = date of last transmission from a 'live' tag/animal
# tx.duration = days from tag date to last 'live' transmission;
# age = days from an arbitrary birth date of June 20 2007 to last 'live' transmission
  # NB: in the models, we subtract a constant from age, then add a freely estimated parameter
  # the value of the constant is the minimum number of days between the "official birthday" (June 20)
  # and the earliest tag date for that population (June 23 for Lismore, July 2 for Orkney)

# Subset data by location: Orkeny is the population in decline, West coast is the stable population
  ork <- subset(puptags, location == "Ork")  ; ork
  west <- subset(puptags, location == "West") ; west

# Load libraries used
  library(MASS)
  library(boot)

# Data exploration 
  par(mfrow=c(2,3))

  hist(ork$tx.duration)                                  
  plot(density(ork$tx.duration))
  plot(ecdf(ork$tx.duration))

  hist(west$tx.duration)                                  
  plot(density(west$tx.duration))
  plot(ecdf(west$tx.duration))

# Means and bootstrap CI for each population
  mean.func <- function(d, i) mean(d[i])
  Orkmean <- boot(ork$tx.duration, mean.func, R=1000);Orkmean
  Wmean <- boot(west$tx.duration, mean.func, R=1000);Wmean

# get 95% confidence interval 
  boot.ci(Orkmean)
  boot.ci(Wmean)

# Pup weight at tagging vs time left study
  puptags$lastliveJD <-as.Date(puptags$lastlive, "%Y-%m-%d")  # Convert to date
  lastliveJD <- julian(puptags$lastlive, origin = as.Date("2007-01-01")) # Convert to Julian Day
  summary(lm(lastliveJD~puptags$mass)) 
  summary(lm(puptags$tx.duration~puptags$mass))

# Kolgomorov-Smirnov test 
  ks.test(ork$tx.duration,west$tx.duration, paired=FALSE)	# p > 0.05, distributions are similar
  wilcox.test(ork$tx.duration,west$tx.duration, paired=FALSE) # p > 0.05, means are similar

# compare with distribution sampled from both populations
  ks.test(ork$tx.duration,sample(puptags$tx.duration), paired=FALSE) 
  wilcox.test(ork$tx.duration,sample(puptags$tx.duration), paired=FALSE)
  wilcox.test(west$tx.duration,sample(puptags$tx.duration), paired=FALSE)

# add constant to West coast dates to determine window of values for which test is not significant
  wilcox.test(ork$tx.duration,west$tx.duration+22, paired=FALSE) # Lismore tag durations could be shifted +22 days
  wilcox.test(ork$tx.duration,west$tx.duration-86, paired=FALSE) # Lismore tag durations could be shifted -86 days
  westhigh <- boot(west$tx.duration + 22, mean.func, R=1000) # 187 days
  westlow <- boot(west$tx.duration - 86, mean.func, R=1000) # 79 days
    135.8 - 79.375
    187.375 - 135.8                              

#============ Models ===========================================================================================================================

# All parameters are logged to avoid need to set limits in optimisation

# The function is penalised for birthdate parameter values that are outwith a plausible
# range for each population. This range was calculated by back-calculating from 
# reported rates of weight gain and neonatal mass. Minimum birth date estimates from this 
# were 4th June for Orkney and 16th June for Lismore. We therefore allowed the bithdate
# parameter to fall anywhere between 1st June and the 23th June (which was first day of tagging)
# Log likelihoods was penalised for parameter values that returned earlier birth date results 

###== Common but free birth date ==============================================================================================================================================
# 12 models
#== Two exponential distributions for mortality for mortality in each region
llikepupsbdee<-function(x,data=puptags)
{  x[1:4]<-exp(x[1:4]) 
      
   # tag failure time is rnorm(,x[1],x[2])
   # Orkney pup death is rexp(,x[3]) 
   # West Coast pup death is rexp(,x[4]) 
   # all born x[5] days before "official birth date", parameter scaled to bounds [0,22] >> birthdate of 1st June to earliest tag date (24 June)
   
   data$age<-data$age-3+x[5]
   
   ll<- -sum(log((dexp(data$age,rate=rep(x[3:4],rep(24,2)))*
               pnorm(data$tx.duration,x[1],x[2],lower=FALSE) +
               dnorm(data$tx.duration,x[1],x[2])*
               pexp(data$age,rate=rep(x[3:4],rep(24,2)),lower=FALSE))/
              pexp(data$age-data$tx.duration,rate=rep(x[3:4],rep(24,2)),lower=FALSE)))
   if(x[5] > 22)
   {ll <- ll + log(x[5])} 
   
   if(x[5]<=0)
   {ll <- NA} 
   return(ll)   
}

##== Two gamma distributions for mortality for mortality in each region
llikepupsbdgg<-function(x,data=puptags)
{  x[1:6]<-exp(x[1:6]) 
      
   # tag failure time is rnorm(,x[1],x[2])
   # Orkney pup death is rgamma(,x[3],x[5]) 
   # West Coast pup death is rgamma(,x[4],x[6]) 
   # all born x[7] days before "official birth date"
   data$age<-data$age-3+x[7]                          
   
   ll<- -sum(log((dgamma(data$age,rate=rep(x[3:4],rep(24,2)),shape=rep(x[5:6],rep(24,2)))*
               pnorm(data$tx.duration,x[1],x[2],lower=FALSE) +
               dnorm(data$tx.duration,x[1],x[2])*
               pgamma(data$age,rate=rep(x[3:4],rep(24,2)),
                      shape=rep(x[5:6],rep(24,2)),lower=FALSE))/
              pgamma(data$age-data$tx.duration,rate=rep(x[3:4],rep(24,2)),
                     shape=rep(x[5:6],rep(24,2)),lower=FALSE)))
   if(x[7] > 22)
   {ll <- ll + log(x[7])} 
   
   if(x[7]<=0)
   {ll <- NA} 
   return(ll)   
}

##== Two lognormal distributions for mortality in each region separately
llikepupsbdll<-function(x,data=puptags)
{  x[1:6]<-exp(x[1:6]) 
      
   # tag failure time is rnorm(,x[1],x[2])
   # Orkney pup death is rlnorm(,x[3],x[5]) 
   # West Coast pup death is rlnorm(,x[4],x[6]) 
   # all born x[7]-4 days before "official birth date"
   data$age<-data$age-3+x[7]
   
   ll<- -sum(log((dlnorm(data$age,rep(x[3:4],rep(24,2)),rep(x[5:6],rep(24,2)))*
               pnorm(data$tx.duration,x[1],x[2],lower=FALSE) +
               dnorm(data$tx.duration,x[1],x[2])*
               plnorm(data$age,rep(x[3:4],rep(24,2)),
                      rep(x[5:6],rep(24,2)),lower=FALSE))/
              plnorm(data$age-data$tx.duration,rep(x[3:4],rep(24,2)),
                     rep(x[5:6],rep(24,2)),lower=FALSE) ))
   if(x[7] > 22)
   {ll <- ll + log(x[7])} 
   
   if(x[7]<=0)
   {ll <- NA} 
   return(ll) 
}

##== Exponential distribution for mortality in Orkney, gamma in West
llikepupsbdeg<-function(x,data=puptags)
{  x[1:5]<-exp(x[1:5]) 
   
   # tag failure time is rnorm(,x[1],x[2])
   # Orkney pup death is rexp(,x[3]) 
   # West Coast pup death is rgamma(,x[4],x[5]) 
   # all born x[6] days before "official birth date"
   data$age<-data$age-3+x[6]
   
   ll<- -sum(log((c(dexp(data$age[1:24],rate=x[3]),
               dgamma(data$age[25:48],rate=x[4],shape=x[5]))*
               pnorm(data$tx.duration,x[1],x[2],lower=FALSE) +
               dnorm(data$tx.duration,x[1],x[2])*
               c(pexp(data$age[1:24],rate=x[3],lower=FALSE),
                 pgamma(data$age[25:48],rate=x[4],shape=x[5],lower=FALSE)))/
              c(pexp(data$age[1:24]-data$tx.duration[1:24],rate=x[3],lower=FALSE),
                pgamma(data$age[25:48]-data$tx.duration[25:48],rate=x[4],shape=x[5],lower=FALSE))))
   if(x[6] > 22)
   {ll <- ll + log(x[6])} 
   
   if(x[6]<=0)
   {ll <- NA} 
   return(ll) 
}

##== Gamma distribution for mortality in Orkney, exponential in West
llikepupsbdge<-function(x,data=puptags)
{  x[1:5]<-exp(x[1:5]) 
   
   # tag failure time is rnorm(,x[1],x[2])
   # Orkney pup death is rgamma(,x[3],x[5]) 
   # West Coast pup death is rexp(,x[4]) 
   # all born x[6] days before "official birth date"
   data$age<-data$age-3+x[6]
   
   ll<- -sum((log(c(dgamma(data$age[1:24],rate=x[3],shape=x[5]),
               dexp(data$age[25:48],rate=x[4]))*
               pnorm(data$tx.duration,x[1],x[2],lower=FALSE) +
               dnorm(data$tx.duration,x[1],x[2])*
               c(pgamma(data$age[1:24],rate=x[3],shape=x[5],lower=FALSE),
                 pexp(data$age[25:48],rate=x[4],lower=FALSE)))/
           c(pgamma(data$age[1:24]-data$tx.duration[1:24],rate=x[3],shape=x[5],lower=FALSE),
             pexp(data$age[25:48]-data$tx.duration[25:48],rate=x[4],lower=FALSE))))
   if(x[6] > 22)
   {ll <- ll + log(x[6])} 
   
   if(x[6]<=0)
   {ll <- NA} 
   return(ll) 
}


##== Exponential distribution for mortality in Orkney, lognormal in West
llikepupsbdel<-function(x,data=puptags)
{  x[1:5]<-exp(x[1:5])
   
   # tag failure time is rnorm(,x[1],x[2])
   # Orkney pup death is rexp(,x[3]) 
   # West Coast pup death is rlnorm(,x[4],x[5]) 
   # all born x[6] days before "official birth date"
   data$age<-data$age-3+x[6]
   
   ll<- -sum(log((c(dexp(data$age[1:24],rate=x[3]),
               dlnorm(data$age[25:48],x[4],x[5]))*
               pnorm(data$tx.duration,x[1],x[2],lower=FALSE) +
               dnorm(data$tx.duration,x[1],x[2])*
               c(pexp(data$age[1:24],rate=x[3],lower=FALSE),
                 plnorm(data$age[25:48],x[4],x[5],lower=FALSE)))/
              c(pexp(data$age[1:24]-data$tx.duration[1:24],rate=x[3],lower=FALSE),
                plnorm(data$age[25:48]-data$tx.duration[25:48],x[4],x[5],lower=FALSE))))
   if(x[6] > 22)
   {ll <- ll + log(x[6])} 
   
   if(x[6]<=0)
   {ll <- NA} 
   return(ll) 
}

##== Lognormal distribution for mortality in Orkney, exponential in West
llikepupsbdle<-function(x,data=puptags)
{  x[1:5]<-exp(x[1:5]) 
   
   # tag failure time is rnorm(,x[1],x[2])
   # Orkney pup death is rlnorm(,x[3],x[5]) 
   # West Coast pup death is rexp(,x[4]) 
   # all born x[6] days before "official birth date"
   data$age<-data$age-3+x[6]
   
   ll<- -sum(log((c(dlnorm(data$age[1:24],x[3],x[5]),
               dexp(data$age[25:48],rate=x[4]))*
               pnorm(data$tx.duration,x[1],x[2],lower=FALSE) +
               dnorm(data$tx.duration,x[1],x[2])*
               c(plnorm(data$age[1:24],x[3],x[5],lower=FALSE),
                 pexp(data$age[25:48],rate=x[4],lower=FALSE)))/
              c(plnorm(data$age[1:24]-data$tx.duration[1:24],x[3],x[5],lower=FALSE),
                pexp(data$age[25:48]-data$tx.duration[25:48],rate=x[4],lower=FALSE))))
   if(x[6] > 22)
   {ll <- ll + log(x[6])} 
   
   if(x[6]<=0)
   {ll <- NA} 
   return(ll) 
}

##== Lognormal distribution for mortality in Orkney, gamma in West
llikepupsbdlg<-function(x,data=puptags)
{  x[1:6]<-exp(x[1:6])  
   
   # tag failure time is rnorm(,x[1],x[2])
   # Orkney pup death is rlnorm(,x[3],x[5]) 
   # West Coast pup death is rgamma(,x[4],x[6]) 
   # all born x[7]-4 days before "official birth date"
   data$age<-data$age-3+x[7]
   
   ll<- -sum(log((c(dlnorm(data$age[1:24],x[3],x[5]),
               dgamma(data$age[25:48],rate=x[4],shape=x[6]))*
               pnorm(data$tx.duration,x[1],x[2],lower=FALSE) +
               dnorm(data$tx.duration,x[1],x[2])*
               c(plnorm(data$age[1:24],x[3],x[5],lower=FALSE),
                 pgamma(data$age[25:48],rate=x[4],shape=x[6],lower=FALSE)))/
              c(plnorm(data$age[1:24]-data$tx.duration[1:24],x[3],x[5],lower=FALSE),
                pgamma(data$age[25:48]-data$tx.duration[25:48],rate=x[4],shape=x[6],lower=FALSE))))
   if(x[7] > 22)
   {ll <- ll + log(x[7])} 
   
   if(x[7]<=0)
   {ll <- NA} 
   return(ll) 
}

##== Gamma distribution for mortality in Orkney, lognormal in West
llikepupsbdgl<-function(x,data=puptags)
{  x[1:6]<-exp(x[1:6])  
   
   # tag failure time is rnorm(,x[1],x[2])
   # Orkney pup death is rgamma(,x[3],x[5]) 
   # West Coast pup death is rlnorm(,x[4],x[6]) 
   # all born x[7]-4 days before "official birth date"
   data$age<-data$age-3+x[7]
   
   ll<- -sum(log((c(dgamma(data$age[1:24],rate=x[3],shape=x[5]),
               dlnorm(data$age[25:48],x[4],x[6]))*
               pnorm(data$tx.duration,x[1],x[2],lower=FALSE) +
               dnorm(data$tx.duration,x[1],x[2])*
               c(pgamma(data$age[1:24],rate=x[3],shape=x[5],lower=FALSE),
                 plnorm(data$age[25:48],x[4],x[6],lower=FALSE)))/
              c(pgamma(data$age[1:24]-data$tx.duration[1:24],rate=x[3],shape=x[5],lower=FALSE),
                plnorm(data$age[25:48]-data$tx.duration[25:48],x[4],x[6],lower=FALSE))))
   if(x[7] > 22)
   {ll <- ll + log(x[7])} 
   
   if(x[7]<=0)
   {ll <- NA} 
   return(ll) 
}

##== A single exponential distribution for both regions together
llikepupsbde<-function(x,data=puptags)
{  x[1:3]<-exp(x[1:3])
   
   # tag failure time is rnorm(,x[1],x[2])
   # pup death is rexp(,x[3]) 
   # all born x[4] days before "official birth date"
   data$age<-data$age-3+x[4]
   
   ll<- -sum(log((dexp(data$age,rate=x[3])*
               pnorm(data$tx.duration,x[1],x[2],lower=FALSE) +
               dnorm(data$tx.duration,x[1],x[2])*
               pexp(data$age,rate=x[3],lower=FALSE))/
              pexp(data$age-data$tx.duration,rate=x[3],lower=FALSE)))
   if(x[4] > 22)
   {ll <- ll + log(x[4])} 
   
   if(x[4]<=0)
   {ll <- NA} 
   return(ll) 
}

##== A single gamma distribution for both regions together
llikepupsbdg<-function(x,data=puptags)
{  x[1:4]<-exp(x[1:4]) 
   
   # tag failure time is rnorm(,x[1],x[2])
   # pup death is rgamma(,x[3],x[4]) 
   # all born x[5] days before "official birth date"
   data$age<-data$age-3+x[5]
   
   ll<- -sum(log((dgamma(data$age,rate=x[3],shape=x[4])*
               pnorm(data$tx.duration,x[1],x[2],lower=FALSE) +
               dnorm(data$tx.duration,x[1],x[2])*
               pgamma(data$age,rate=x[3], shape=x[4],lower=FALSE))/
              pgamma(data$age-data$tx.duration,rate=x[3], shape=x[4],lower=FALSE)))
   if(x[5] > 22)
   {ll <- ll + log(x[5])} 
   
   if(x[5]<=0)
   {ll <- NA} 
   return(ll) 
}

##== A single lognormal distribution for both regions together
llikepupsbdl<-function(x,data=puptags)
{  x[1:4]<-exp(x[1:4]) 
   
   # tag failure time is rnorm(,x[1],x[2])
   # pup death is rlnorm(,x[3],x[4]) 
   # all born x[5] days before "official birth date"
   data$age<-data$age-3+x[5]
   
   ll<- -sum(log((dlnorm(data$age,x[3],x[4])*
               pnorm(data$tx.duration,x[1],x[2],lower=FALSE) +
               dnorm(data$tx.duration,x[1],x[2])*
               plnorm(data$age,x[3],x[4],lower=FALSE))/
              plnorm(data$age-data$tx.duration,x[3],x[4],lower=FALSE)))
   if(x[5] > 22)
   {ll <- ll + log(x[5])} 
   
   if(x[5]<=0)
   {ll <- NA} 
   return(ll) 
}

###== Separate and free birth date ==========================================================================================================================================

# 12 models

##== Two exponential distributions for mortality
llikepupsbbdee<-function(x,data=puptags)
{  x[1:4]<-exp(x[1:4]) 

   # tag failure time is rnorm(,x[1],x[2])
   # Orkney pup death is rexp(,x[3]) 
   # West Coast pup death is rexp(,x[4]) 
   # Orkney born x[5] days before "official birth date"
   # West Coast born x[6] days before "official birth date"
   data$age<-data$age-rep(c(12,3),c(24,24))+rep(x[5:6],each=24)
   
   ll<- -sum(log((dexp(data$age,rate=rep(x[3:4],rep(24,2)))*
               pnorm(data$tx.duration,x[1],x[2],lower=FALSE) +
               dnorm(data$tx.duration,x[1],x[2])*
               pexp(data$age,rate=rep(x[3:4],rep(24,2)),lower=FALSE))/
              pexp(data$age-data$tx.duration,rate=rep(x[3:4],rep(24,2)),lower=FALSE)))
   if(x[5] > 22 | x[6] > 31)
   {ll <- ll + log(x[5])} 
   
   if(x[5]<=0 | x[6]<=0)
   {ll <- NA} 
   return(ll)
}

##== Two gamma distributions for mortality
llikepupsbbdgg<-function(x,data=puptags)
{  x[1:6]<-exp(x[1:6]) 
   
   # tag failure time is rnorm(,x[1],x[2])
   # Orkney pup death is rgamma(,x[3],x[5]) 
   # West Coast pup death is rgamma(,x[4],x[6]) 
   # Orkney born x[7] days before "official birth date"
   # West Coast born x[8] days before "official birth date"
   data$age<-data$age-rep(c(12,3),c(24,24))+rep(x[7:8],each=24)
   
   ll<- -sum(log((dgamma(data$age,rate=rep(x[3:4],rep(24,2)),shape=rep(x[5:6],rep(24,2)))*
               pnorm(data$tx.duration,x[1],x[2],lower=FALSE) +
               dnorm(data$tx.duration,x[1],x[2])*
               pgamma(data$age,rate=rep(x[3:4],rep(24,2)),
                      shape=rep(x[5:6],rep(24,2)),lower=FALSE))/
              pgamma(data$age-data$tx.duration,rate=rep(x[3:4],rep(24,2)),
                     shape=rep(x[5:6],rep(24,2)),lower=FALSE)))
   if(x[7] > 22 | x[8] > 31)
   {ll <- ll + log(x[7])} 
   
   if(x[7]<=0 | x[8]<=0)
   {ll <- NA} 
   return(ll)
}

##== Two lognormals distributions for mortality
llikepupsbbdll<-function(x,data=puptags)
{  x[1:6]<-exp(x[1:6])  
   
   # tag failure time is rnorm(,x[1],x[2])
   # Orkney pup death is rlnorm(,x[3],x[5]) 
   # West Coast pup death is rlnorm(,x[4],x[6]) 
   # Orkney born x[7] days before "official birth date"
   # West Coast born x[8] days before "official birth date"
   data$age<-data$age-rep(c(12,3),c(24,24))+rep(x[7:8],each=24)
   
   ll<- -sum(log((dlnorm(data$age,rep(x[3:4],rep(24,2)),rep(x[5:6],rep(24,2)))*
               pnorm(data$tx.duration,x[1],x[2],lower=FALSE) +
               dnorm(data$tx.duration,x[1],x[2])*
               plnorm(data$age,rep(x[3:4],rep(24,2)),
                      rep(x[5:6],rep(24,2)),lower=FALSE))/
              plnorm(data$age-data$tx.duration,rep(x[3:4],rep(24,2)),
                     rep(x[5:6],rep(24,2)),lower=FALSE) ))
   if(x[7] > 22 | x[8] > 31)
   {ll <- ll + log(x[7])} 
   
   if(x[7]<=0 | x[8]<=0)
   {ll <- NA} 
   return(ll)
}

##== Exponential distribution for mortality in Orkney, gamma in West
llikepupsbbdeg<-function(x,data=puptags)
{  x[1:5]<-exp(x[1:5]) 
   
   # tag failure time is rnorm(,x[1],x[2])
   # Orkney pup death is rexp(,x[3]) 
   # West Coast pup death is rgamma(,x[4],x[5]) 
   # Orkney born x[6] days before "official birth date"
   # West Coast born x[7] days before "official birth date"
   data$age<-data$age-rep(c(12,3),c(24,24))+rep(x[6:7],each=24)
   
   ll<- -sum(log((c(dexp(data$age[1:24],rate=x[3]),
               dgamma(data$age[25:48],rate=x[4],shape=x[5]))*
               pnorm(data$tx.duration,x[1],x[2],lower=FALSE) +
               dnorm(data$tx.duration,x[1],x[2])*
               c(pexp(data$age[1:24],rate=x[3],lower=FALSE),
                 pgamma(data$age[25:48],rate=x[4],shape=x[5],lower=FALSE)))/
              c(pexp(data$age[1:24]-data$tx.duration[1:24],rate=x[3],lower=FALSE),
                pgamma(data$age[25:48]-data$tx.duration[25:48],rate=x[4],shape=x[5],lower=FALSE))))
   if(x[6] > 22 | x[7] > 31)
   {ll <- ll + log(x[6])} 
   
   if(x[6]<=0 | x[7]<=0)
   {ll <- NA} 
   return(ll)
}

##== Gamma distribution for mortality in Orkney, exponential in West
llikepupsbbdge<-function(x,data=puptags)
{  x[1:5]<-exp(x[1:5]) 
   
   # tag failure time is rnorm(,x[1],x[2])
   # Orkney pup death is rgamma(,x[3],x[5]) 
   # West Coast pup death is rexp(,x[4]) 
   # Orkney born x[6] days before "official birth date"
   # West Coast born x[7] days before "official birth date"
   data$age<-data$age-rep(c(12,3),c(24,24))+rep(x[6:7],each=24)
   
   ll<- -sum(log((c(dgamma(data$age[1:24],rate=x[3],shape=x[5]),
               dexp(data$age[25:48],rate=x[4]))*
               pnorm(data$tx.duration,x[1],x[2],lower=FALSE) +
               dnorm(data$tx.duration,x[1],x[2])*
               c(pgamma(data$age[1:24],rate=x[3],shape=x[5],lower=FALSE),
                 pexp(data$age[25:48],rate=x[4],lower=FALSE)))/
              c(pgamma(data$age[1:24]-data$tx.duration[1:24],rate=x[3],shape=x[5],lower=FALSE),
                pexp(data$age[25:48]-data$tx.duration[25:48],rate=x[4],lower=FALSE))))
   if(x[6] > 22 | x[7] > 31)
   {ll <- ll + log(x[6])} 
   
   if(x[6]<=0 | x[7]<=0)
   {ll <- NA} 
   return(ll)
}

##== Exponential distribution for mortality in Orkney, lognormal in West
llikepupsbbdel<-function(x,data=puptags)
{  x[1:5]<-exp(x[1:5]) 
   
   # tag failure time is rnorm(,x[1],x[2])
   # Orkney pup death is rexp(,x[3]) 
   # West Coast pup death is rlnorm(,x[4],x[5]) 
   # Orkney born x[6] days before "official birth date"
   # West Coast born x[7] days before "official birth date"
   data$age<-data$age-rep(c(12,3),c(24,24))+rep(x[6:7],each=24)
   
   ll<- -sum(log((c(dexp(data$age[1:24],rate=x[3]),
               dlnorm(data$age[25:48],x[4],x[5]))*
               pnorm(data$tx.duration,x[1],x[2],lower=FALSE) +
               dnorm(data$tx.duration,x[1],x[2])*
               c(pexp(data$age[1:24],rate=x[3],lower=FALSE),
                 plnorm(data$age[25:48],x[4],x[5],lower=FALSE)))/
              c(pexp(data$age[1:24]-data$tx.duration[1:24],rate=x[3],lower=FALSE),
                plnorm(data$age[25:48]-data$tx.duration[25:48],x[4],x[5],lower=FALSE))))
   if(x[6] > 22 | x[7] > 31)
   {ll <- ll + log(x[6])} 
   
   if(x[6]<=0 | x[7]<=0)
   {ll <- NA} 
   return(ll)
}

##== Lognormal distribution for mortality in Orkney, exponential in West
llikepupsbbdle<-function(x,data=puptags)
{  x[1:5]<-exp(x[1:5]) 
   
   # tag failure time is rnorm(,x[1],x[2])
   # Orkney pup death is rlnorm(,x[3],x[5]) 
   # West Coast pup death is rexp(,x[4]) 
   # Orkney born x[6] days before "official birth date"
   # West Coast born x[7] days before "official birth date"
   data$age<-data$age-rep(c(12,3),c(24,24))+rep(x[6:7],each=24)
   
   ll<- -sum(log((c(dlnorm(data$age[1:24],x[3],x[5]),
               dexp(data$age[25:48],rate=x[4]))*
               pnorm(data$tx.duration,x[1],x[2],lower=FALSE) +
               dnorm(data$tx.duration,x[1],x[2])*
               c(plnorm(data$age[1:24],x[3],x[5],lower=FALSE),
                 pexp(data$age[25:48],rate=x[4],lower=FALSE)))/
              c(plnorm(data$age[1:24]-data$tx.duration[1:24],x[3],x[5],lower=FALSE),
                pexp(data$age[25:48]-data$tx.duration[25:48],rate=x[4],lower=FALSE))))
   if(x[6] > 22 | x[7] > 31)
   {ll <- ll + log(x[6])} 
   
   if(x[6]<=0 | x[7]<=0)
   {ll <- NA} 
   return(ll)
}

##== Lognormal distribution for mortality in Orkney, gamma in West
llikepupsbbdlg<-function(x,data=puptags)
{  x[1:6]<-exp(x[1:6]) 
   
   # tag failure time is rnorm(,x[1],x[2])
   # Orkney pup death is rlnorm(,x[3],x[5]) 
   # West Coast pup death is rgamma(,x[4],x[6]) 
   # Orkney born x[7] days before "official birth date"
   # West Coast born x[8] days before "official birth date"
   data$age<-data$age-rep(c(12,3),c(24,24))+rep(x[7:8],each=24)
   
   ll<- -sum(log((c(dlnorm(data$age[1:24],x[3],x[5]),
               dgamma(data$age[25:48],rate=x[4],shape=x[6]))*
               pnorm(data$tx.duration,x[1],x[2],lower=FALSE) +
               dnorm(data$tx.duration,x[1],x[2])*
               c(plnorm(data$age[1:24],x[3],x[5],lower=FALSE),
                 pgamma(data$age[25:48],rate=x[4],shape=x[6],lower=FALSE)))/
              c(plnorm(data$age[1:24]-data$tx.duration[1:24],x[3],x[5],lower=FALSE),
                pgamma(data$age[25:48]-data$tx.duration[25:48],rate=x[4],shape=x[6],lower=FALSE))))
   if(x[7] > 22 | x[8] > 31)
   {ll <- ll + log(x[7])} 
   
   if(x[7]<=0 | x[8]<=0)
   {ll <- NA} 
   return(ll)
}

##== Gamma distribution for mortality in Orkney, lognormal in West
llikepupsbbdgl<-function(x,data=puptags)
{  x[1:6]<-exp(x[1:6]) 
   
   # tag failure time is rnorm(,x[1],x[2])
   # Orkney pup death is rgamma(,x[3],x[5]) 
   # West Coast pup death is rlnorm(,x[4],x[6]) 
   # Orkney born x[7] days before "official birth date"
   # West Coast born x[8] days before "official birth date"
   data$age<-data$age-rep(c(12,3),c(24,24))+rep(x[7:8],each=24)
   
   ll<- -sum(log((c(dgamma(data$age[1:24],rate=x[3],shape=x[5]),
               dlnorm(data$age[25:48],x[4],x[6]))*
               pnorm(data$tx.duration,x[1],x[2],lower=FALSE) +
               dnorm(data$tx.duration,x[1],x[2])*
               c(pgamma(data$age[1:24],rate=x[3],shape=x[5],lower=FALSE),
                 plnorm(data$age[25:48],x[4],x[6],lower=FALSE)))/
              c(pgamma(data$age[1:24]-data$tx.duration[1:24],rate=x[3],shape=x[5],lower=FALSE),
                plnorm(data$age[25:48]-data$tx.duration[25:48],x[4],x[6],lower=FALSE))))
   if(x[7] > 22 | x[8] > 31)
   {ll <- ll + log(x[7])} 
   
   if(x[7]<=0 | x[8]<=0)
   {ll <- NA} 
   return(ll)
}

##== A single exponential
llikepupsbbde<-function(x,data=puptags)
{  x[1:3]<-exp(x[1:3]) 
   
   # tag failure time is rnorm(,x[1],x[2])
   # pup death is rexp(,x[3]) 
   # Orkney born x[4] days before "official birth date"
   # West Coast born x[5] days before "official birth date"
   data$age<-data$age-rep(c(12,3),c(24,24))+rep(x[4:5],each=24)
   
   ll<- -sum(log((dexp(data$age,rate=x[3])*
               pnorm(data$tx.duration,x[1],x[2],lower=FALSE) +
               dnorm(data$tx.duration,x[1],x[2])*
               pexp(data$age,rate=x[3],lower=FALSE))/
              pexp(data$age-data$tx.duration,rate=x[3],lower=FALSE)))
   if(x[4] > 22 | x[5] > 31)
   {ll <- ll + log(x[4])} 
   
   if(x[4]<=0 | x[5]<=0)
   {ll <- NA} 
   return(ll)
}

##== A single gamma
llikepupsbbdg<-function(x,data=puptags)
{  x[1:4]<-exp(x[1:4])  
   
   # tag failure time is rnorm(,x[1],x[2])
   # pup death is rgamma(,x[3],x[4]) 
   # Orkney born x[5] days before "official birth date"
   # West Coast born x[6] days before "official birth date"
   data$age<-data$age-rep(c(12,3),c(24,24))+rep(x[5:6],each=24)
   
   ll<- -sum(log((dgamma(data$age,rate=x[3],shape=x[4])*
               pnorm(data$tx.duration,x[1],x[2],lower=FALSE) +
               dnorm(data$tx.duration,x[1],x[2])*
               pgamma(data$age,rate=x[3], shape=x[4],lower=FALSE))/
              pgamma(data$age-data$tx.duration,rate=x[3], shape=x[4],lower=FALSE)))
   if(x[5] > 22 | x[6] > 31)
   {ll <- ll + log(x[5])} 
   
   if(x[5]<=0 | x[6]<=0)
   {ll <- NA} 
   return(ll)
}

##== A single lognormal
llikepupsbbdl<-function(x,data=puptags)
{  x[1:4]<-exp(x[1:4])  
   
   # tag failure time is rnorm(,x[1],x[2])
   # pup death is rlnorm(,x[3],x[4]) 
   # Orkney born x[5]-16 days before "official birth date"
   # West Coast born x[6]-4 days before "official birth date"
   data$age<-data$age-rep(c(12,3),c(24,24))+rep(x[5:6],each=24)
   
   ll<- -sum(log((dlnorm(data$age,x[3],x[4])*
               pnorm(data$tx.duration,x[1],x[2],lower=FALSE) +
               dnorm(data$tx.duration,x[1],x[2])*
               plnorm(data$age,x[3],x[4],lower=FALSE))/
              plnorm(data$age-data$tx.duration,x[3],x[4],lower=FALSE)))
   if(x[5] > 22 | x[6] > 31)
   {ll <- ll + log(x[5])} 
   
   if(x[5]<=0 | x[6]<=0)
   {ll <- NA} 
   return(ll)
}

#==== AICc ===============================================================================================================================

  AICC<-function(ll,npar,ndat=48) -2*ll+2*npar*(ndat/(ndat-npar-1))


  bee<- AICC(-optim(par=log(c(210,63,0.004,0.002,3)), llikepupsbdee,data=puptags,
                  control=list(maxit=50000))$value,5);bee
  bgg<- AICC(-optim(par=log(c(210,63,0.01,0.01,2,3,3)), llikepupsbdgg,data=puptags,
                  control=list(maxit=50000))$value,7);bgg
  bll<- AICC(-optim(par=log(c(210,63,4.8,5,0.65,0.57,3)), llikepupsbdll,data=puptags,
                  control=list(maxit=50000))$value,7);bll
  beg<- AICC(-optim(par=log(c(210,63,0.004,0.01,2,3)), llikepupsbdeg,data=puptags,
                  control=list(maxit=50000))$value,6);beg
  bge<- AICC(-optim(par=log(c(210,63,0.01,0.002,2,3)), llikepupsbdge,data=puptags,
                  control=list(maxit=50000))$value,6);bge
  bel<- AICC(-optim(par=log(c(210,63,0.004,5,0.57,3)), llikepupsbdel,data=puptags,
                  control=list(maxit=50000))$value,6);bel
  ble<- AICC(-optim(par=log(c(210,63,4.8,0.002,0.65,3)), llikepupsbdle,data=puptags,
                  control=list(maxit=50000))$value,6);ble
  blg<- AICC(-optim(par=log(c(210,63,4.8,0.01,0.65,2,3)), llikepupsbdlg,data=puptags,
                  control=list(maxit=50000))$value,7);blg
  bgl<- AICC(-optim(par=log(c(210,63,0.01,5,2,0.57,3)), llikepupsbdgl,data=puptags,
                  control=list(maxit=50000))$value,7);bgl
  be<- AICC(-optim(par=log(c(210,63,0.005,3)), llikepupsbde,data=puptags,
                 control=list(maxit=50000))$value,4);be
  bg<- AICC(-optim(par=log(c(210,63,0.005,1,3)), llikepupsbdg,data=puptags,
                 control=list(maxit=50000))$value,5);bg
  bl<- AICC(-optim(par=log(c(210,63,5,0.6,3)), llikepupsbdl,data=puptags,
                 control=list(maxit=50000))$value,5);bl
  bbee<- AICC(-optim(par=log(c(210,63,0.004,0.002,12,3)), llikepupsbbdee,data=puptags,
                   control=list(maxit=50000))$value,6);bbee
  bbgg<- AICC(-optim(par=log(c(210,63,0.01,0.01,2,3,12,3)), llikepupsbbdgg,data=puptags,
                   control=list(maxit=50000))$value,8);bbgg
  bbll<- AICC(-optim(par=log(c(210,63,4.8,5,0.65,0.57,12,3)), llikepupsbbdll,data=puptags,
                   control=list(maxit=50000))$value,8);bbll
  bbeg<- AICC(-optim(par=log(c(210,20,0.004,0.01,2,12,3)), llikepupsbbdeg,data=puptags,
                   control=list(maxit=50000))$value,7);bbeg
  bbge<- AICC(-optim(par=log(c(210,63,0.01,0.002,2,12,3)), llikepupsbbdge,data=puptags,
                   control=list(maxit=50000))$value,7);bbge
  bbel<- AICC(-optim(par=log(c(210,63,0.004,5,0.57,12,3)), llikepupsbbdel,data=puptags,
                   control=list(maxit=50000))$value,7);bbel
  bble<- AICC(-optim(par=log(c(210,63,4.8,0.002,0.65,12,3)), llikepupsbbdle,data=puptags,
                   control=list(maxit=50000))$value,7);bble
  bblg<- AICC(-optim(par=log(c(210,63,4.8,0.01,0.65,2,11,3)), llikepupsbbdlg,data=puptags,
                   control=list(maxit=50000))$value,8);bblg
  bbgl<- AICC(-optim(par=log(c(210,63,0.01,5,2,0.57,12,3)), llikepupsbbdgl,data=puptags,
                   control=list(maxit=50000))$value,8);bbgl
  bbe<- AICC(-optim(par=log(c(210,63,0.005,12,3)), llikepupsbbde,data=puptags,
                  control=list(maxit=50000))$value,5);bbe
  bbg<- AICC(-optim(par=log(c(210,63,0.005,1,12,3)), llikepupsbbdg,data=puptags,
                  control=list(maxit=50000))$value,6);bbg
  bbl<- AICC(-optim(par=log(c(210,63,5,0.6,12,3)), llikepupsbbdl,data=puptags,
                  control=list(maxit=50000))$value,6);bbl


# Calculate difference between lowest AICc model and all others = model weights

  AICC.wt2 <- exp((bg-c(bee, bgg, bll, beg, bge, bel, ble, blg, bgl, be, bg, bl, bbee, bbgg, bbll, bbeg, bbge, bbel, bble, bblg, bbgl, bbe, bbg, bbl))/2)/
    sum(exp((bg-c(bee, bgg, bll, beg, bge, bel, ble, blg, bgl, be, bg, bl, bbee, bbgg, bbll, bbeg, bbge, bbel, bble, bblg, bbgl, bbe, bbg, bbl))/2))

  AICC.wt2
  write.table(AICC.wt2, "AICCwt.txt2", sep="\t")

  AIC <- as.data.frame(c(bee,bgg,bll,beg,bge,bel,ble,blg,bgl,be,bg,bl,
                       bbee,bbgg,bbll,bbeg,bbge,bbel,bble,bblg,bbgl,bbe,bbg,bbl))
  write.csv(AIC,file="AIC.csv")

# the best model is 'llikepupsbdg' : a common birth date and distribution for both colonies
#=== Parameter optimisation ================================================================
  param <- optim(par=log(c(210,63,0.005,1,3)), llikepupsbdg,data=puptags,
                       control=list(maxit=50000))$par
  pupparbdg <- c(exp(param[1:4]),param[5])
  
#=== Bootstrapping ============================================================================================================================================
# Bootstrap parameter estimates for llikepupsbdg (log likelihood pups single birthday distribution gamma)
bootresbdg<-matrix(NA,500,6)   
convbdg<-0
for(i in 1:500){
  pupboot<-puptags[sample(48,48,TRUE),]  
  bootopt<-optim(par=log(c(210,63,0.005,1,3)), llikepupsbdg,
                 data=pupboot,control=list(maxit=50000))    
  bootresbdg[i,1:4]<-exp(bootopt$par[1:4])
  bootresbdg[i,5]<-bootopt$par[5]
  bootresbdg[i,6]<-bootopt$value
  convbdg[i]<-bootopt$convergence
  print(paste(date(),i))
}
# Print parameter CI
CI <- matrix(NA,6,3)
for(i in 1:6){
  CI[i,] <- quantile(bootresbdg[,i],c(0.025,0.5,0.975))
}
CI

par(mfrow=c(2,3))
hist(bootresbdg[,6]); hist(bootresbdg[,5]); hist(bootresbdg[,4]); 
hist(bootresbdg[,3]); hist(bootresbdg[,2]); hist(bootresbdg[,1])

# Get 95% CI of survival probabilities from bootstraps
# Pup failure:
probmat<-matrix(NA,500,300)
bootCI<-matrix(NA,3,300)
for(i in 1:500)
  probmat[i,]<-pgamma(1:300+bootresbdg[i,5],rate=bootresbdg[i,3],
                      shape=bootresbdg[i,4],lower=FALSE)
for(i in 1:300)
  bootCI[,i]<-quantile(probmat[,i],c(0.025,0.5,0.975))

# Tag failure 
failmat<-matrix(NA,500,300)
failCI<-matrix(NA,3,300)
for(i in 1:500)
  failmat[i,]<-pnorm(1:300,bootresbdg[i,1],bootresbdg[i,2],lower=FALSE)
for(i in 1:300)
  failCI[,i]<-quantile(failmat[,i],c(0.025,0.5,0.975))

# Survival probability at 6 months
probs <- pgamma(1:300+pupparbdg[5],rate=pupparbdg[3],shape=pupparbdg[4],lower=FALSE)
probs[180] # return survival probability at 6 months, 180 days
probs[300]

# 95% CI
bootup <- bootCI[1,1:300]
bootup[180]; bootup[300]
bootlow <- bootCI[3,1:300]
bootlow[180]; bootlow[300]

#==== Simulations =======================================================================================================================================================
# using model llikepupsbdg >> common birthday, common gamma distribution
simpup<-matrix(0,100,25)
for(i in 1:100) {
  simd<-rgamma(24,rate=pupparbdg[3],shape=pupparbdg[4])
  simt<-rnorm(24,pupparbdg[1],pupparbdg[2])
  # combine into end dates
  simpup[i,-1]<-sort(pmin(simd,simt))
}
#==== Save outputs to file ======================================================================================================================================
save(llikepupsbdee,llikepupsbdgg,llikepupsbdll,llikepupsbdeg,llikepupsbdge,
     llikepupsbdel,llikepupsbdle,llikepupsbdlg,llikepupsbdgl,llikepupsbde,
     llikepupsbdg,llikepupsbdl,llikepupsbbdee,llikepupsbbdgg,llikepupsbbdll,
     llikepupsbbdeg,llikepupsbbdge,llikepupsbbdel,llikepupsbbdle,llikepupsbbdlg,
     llikepupsbbdgl,llikepupsbbde,llikepupsbbdg,llikepupsbbdl,pupparbdg,
     bootCI,failCI,simpup,file = "pupsurv_output.Rdata")

# Next: S1_2_Bootstraps
