# Supplementary material for: Pup Mortality in a Rapidly Declining Harbour Seal (Phoca vitulina) Population
Source: PLoS One. 2013 Nov 27;8(11):e80727. doi: 10.1371/journal.pone.0080727 (PMC3842331; doi:10.1371/journal.pone.0080727)
Supplement: Appendix S2 — Data analysis. (ZIP) [file pone.0080727.s002.zip › S2_2_Bootstraps.R]

#---------------------------------------------------------------------------------------
#
#	FILENAME: S1_2_Bootstraps.R
#	PURPOSE: Generate 500 bootstraps of model parameters for ratio test, save to .Rdata file
#
#	AUTHOR: Nora Hanson
#
#---------------------------------------------------------------------------------------
  
  rm(list=ls())

# Load model outputs from SOM_Pupsurv
  load(file.choose())   # Choose Pupsurv_output
  
# Read in data
  puptags<-read.csv(file.choose()) # Choose 'puptags.csv'
  head(puptags)

# Bootstraps of all 24 models
bootresbdee<-matrix(NA,500,5)
  convbdee<-0
    for(i in 1:500)
    {  pupboot<-puptags[sample(48,48,TRUE),]
     bootopt<-optim(par=log(c(210,63,0.006, 0.003,4)), llikepupsbdee,
                                     data=pupboot,control=list(maxit=5000))
    bootresbdee[i,1:4]<-exp(bootopt$par[1:4])
    bootresbdee[i,5]<-bootopt$par[5]
    convbdee[i]<-bootopt$convergence
    print(paste(date(),i))
    }

bootresbdgg<-matrix(NA,500,7)
  convbdgg<-0
    for(i in 1:500)
    {  pupboot<-puptags[sample(48,48,TRUE),]
    bootopt<-optim(par=log(c(210,63,0.006,0.003,1,1,4)), llikepupsbdgg,
                                     data=pupboot,control=list(maxit=5000))
    bootresbdgg[i,1:6]<-exp(bootopt$par[1:6])
    bootresbdgg[i,7]<-bootopt$par[7]   
    convbdgg[i]<-bootopt$convergence
    print(paste(date(),i))
    }

bootresbdll<-matrix(NA,500,7)
  convbdll<-0
  for(i in 1:500)
    {  pupboot<-puptags[sample(48,48,TRUE),]
    bootopt<-optim(par=log(c(210,63,4.8,5,0.65,0.57,4)), llikepupsbdll,
                                     data=pupboot,control=list(maxit=5000))
    bootresbdll[i,1:6]<-exp(bootopt$par[1:6])
    bootresbdll[i,7]<-bootopt$par[7]
    convbdll[i]<-bootopt$convergence
    print(paste(date(),i))
    }

bootresbdeg<-matrix(NA,500,6)
  convbdeg<-0
  for(i in 1:500)
    {  pupboot<-puptags[sample(48,48,TRUE),]
    bootopt<-optim(par=log(c(210,63,0.006, 0.003,1,4)), llikepupsbdeg,
                                     data=pupboot,control=list(maxit=5000))
    bootresbdeg[i,1:5]<-exp(bootopt$par[1:5])
    bootresbdeg[i,6]<-bootopt$par[6]
    convbdeg[i]<-bootopt$convergence
    print(paste(date(),i))
    }

 bootresbdge<-matrix(NA,500,6)
  convbdge<-0
    for(i in 1:500)
    {  pupboot<-puptags[sample(48,48,TRUE),]
    bootopt<-optim(par=log(c(210,63,0.006, 0.003,1,4)), llikepupsbdge,
                                     data=pupboot,control=list(maxit=5000))
    bootresbdge[i,1:5]<-exp(bootopt$par[1:5])
    bootresbdge[i,6]<-bootopt$par[6]
    convbdge[i]<-bootopt$convergence
    print(paste(date(),i))
    }

 bootresbdel<-matrix(NA,500,6)
  convbdel<-0
    for(i in 1:500)
    {  pupboot<-puptags[sample(48,48,TRUE),]
    bootopt<-optim(par=log(c(210,63,0.006,5,0.57,4)), llikepupsbdel,
                                     data=pupboot,control=list(maxit=5000))
    bootresbdel[i,1:5]<-exp(bootopt$par[1:5])
    bootresbdel[i,6]<-bootopt$par[6]
    convbdel[i]<-bootopt$convergence
    print(paste(date(),i))
    }

bootresbdle<-matrix(NA,500,6)
  convbdle<-0
    for(i in 1:500)
    {  pupboot<-puptags[sample(48,48,TRUE),]
    bootopt<-optim(par=log(c(210,63,4.8,0.003,0.65,4)), llikepupsbdle,
                                     data=pupboot,control=list(maxit=5000))
    bootresbdle[i,1:5]<-exp(bootopt$par[1:5])
    bootresbdle[i,6]<-bootopt$par[6]
    convbdle[i]<-bootopt$convergence
    print(paste(date(),i))
    }

bootresbdlg<-matrix(NA,500,7)
  convbdlg<-0
    for(i in 1:500)
    {  pupboot<-puptags[sample(48,48,TRUE),]
    bootopt<-optim(par=log(c(210,63,4.8,0.003,0.65,1,4)), llikepupsbdlg,
                                     data=pupboot,control=list(maxit=5000))
    bootresbdlg[i,1:6]<-exp(bootopt$par[1:6])
    bootresbdlg[i,7]<-bootopt$par[7]
    convbdlg[i]<-bootopt$convergence
    print(paste(date(),i))
    }
    
bootresbdgl<-matrix(NA,500,7)
  convbdgl<-0
    for(i in 1:500)
    {  pupboot<-puptags[sample(48,48,TRUE),]
    bootopt<-optim(par=log(c(210,63,0.006,5,1,0.57,4)), llikepupsbdgl,
                                     data=pupboot,control=list(maxit=5000))
    bootresbdgl[i,1:6]<-exp(bootopt$par[1:6])
    bootresbdgl[i,7]<-bootopt$par[7]
    convbdgl[i]<-bootopt$convergence
    print(paste(date(),i))
    }

bootresbbdee<-matrix(NA,500,6)
  convbbdee<-0
    for(i in 1:500)
    {  pupboot<-puptags[sample(48,48,TRUE),]
    bootopt<-optim(par=log(c(210,63,0.006,0.003,16,4)), llikepupsbbdee,
                                     data=pupboot,control=list(maxit=5000))
    bootresbbdee[i,1:4]<-exp(bootopt$par[1:4])
    bootresbbdee[i,5:6]<-bootopt$par[5:6]
    convbbdee[i]<-bootopt$convergence
    print(paste(date(),i))
    }
    
bootresbbdgg<-matrix(NA,500,8)
  convbbdgg<-0
    for(i in 1:500)
    {  pupboot<-puptags[sample(48,48,TRUE),]
    bootopt<-optim(par=log(c(210,63,0.006,0.003,1,1,16,4)), llikepupsbbdgg,
                                     data=pupboot,control=list(maxit=5000))
    bootresbbdgg[i,1:6]<-exp(bootopt$par[1:6])
    bootresbbdgg[i,7:8]<-bootopt$par[7:8]
    convbbdgg[i]<-bootopt$convergence
    print(paste(date(),i))
    }

  bootresbbdll<-matrix(NA,500,8)
  convbbdll<-0
    for(i in 1:500)
    {  pupboot<-puptags[sample(48,48,TRUE),]
    bootopt<-optim(par=log(c(210,63,4.8,5,0.65,0.57,16,4)), llikepupsbbdll,
                                     data=pupboot,control=list(maxit=5000))
    bootresbbdll[i,1:6]<-exp(bootopt$par[1:6])
    bootresbbdll[i,7:8]<-bootopt$par[7:8]
    convbbdll[i]<-bootopt$convergence
    print(paste(date(),i))
    }

bootresbbdeg<-matrix(NA,500,7)
  convbbdeg<-0
    for(i in 1:500)
    {  pupboot<-puptags[sample(48,48,TRUE),]
    bootopt<-optim(par=log(c(210,63,0.006,0.003,1,16,4)), llikepupsbbdeg,
                                     data=pupboot,control=list(maxit=5000))
    bootresbbdeg[i,1:5]<-exp(bootopt$par[1:5])
    bootresbbdeg[i,6:7]<-bootopt$par[6:7]
    convbbdeg[i]<-bootopt$convergence
    print(paste(date(),i))
    }

bootresbbdge<-matrix(NA,500,7)
  convbbdge<-0
    for(i in 1:500)
    {  pupboot<-puptags[sample(48,48,TRUE),]
    bootopt<-optim(par=log(c(210,63,0.006,0.003,1,16,4)), llikepupsbbdge,
                                     data=pupboot,control=list(maxit=5000))
    bootresbbdge[i,1:5]<-exp(bootopt$par[1:5])
    bootresbbdge[i,6:7]<-bootopt$par[6:7]
    convbbdge[i]<-bootopt$convergence
    print(paste(date(),i))
    }

bootresbbdel<-matrix(NA,500,7)
  convbbdel<-0
    for(i in 1:500)
    {  pupboot<-puptags[sample(48,48,TRUE),]
    bootopt<-optim(par=log(c(210,63,0.006,5,0.57,16,4)), llikepupsbbdel,
                                     data=pupboot,control=list(maxit=5000))
    bootresbbdel[i,1:5]<-exp(bootopt$par[1:5])
    bootresbbdel[i,6:7]<-bootopt$par[6:7]
    convbbdel[i]<-bootopt$convergence
    print(paste(date(),i))
    }

bootresbbdle<-matrix(NA,500,7)
  convbbdle<-0
    for(i in 1:500)
    {  pupboot<-puptags[sample(48,48,TRUE),]
    bootopt<-optim(par=log(c(210,63,4.8,0.003,0.65,16,4)), llikepupsbbdle,
                                     data=pupboot,control=list(maxit=5000))
    bootresbbdle[i,1:5]<-exp(bootopt$par[1:5])
    bootresbbdle[i,6:7]<-bootopt$par[6:7]
    convbbdle[i]<-bootopt$convergence
    print(paste(date(),i))
    }

bootresbbdlg<-matrix(NA,500,8)
  convbbdlg<-0
    for(i in 1:500)
    {  pupboot<-puptags[sample(48,48,TRUE),]
    bootopt<-optim(par=log(c(210,63,4.8,0.003,0.65,1,16,4)), llikepupsbbdlg,
                                     data=pupboot,control=list(maxit=5000))
    bootresbbdlg[i,1:6]<-exp(bootopt$par[1:6])
    bootresbbdlg[i,7:8]<-bootopt$par[7:8]
    convbbdlg[i]<-bootopt$convergence
    print(paste(date(),i))
    }

bootresbbdgl<-matrix(NA,500,8)
  convbbdgl<-0
    for(i in 1:500)
    {  pupboot<-puptags[sample(48,48,TRUE),]
    bootopt<-optim(par=log(c(210,63,0.006,5,1,0.57,16,4)), llikepupsbbdgl,
                                     data=pupboot,control=list(maxit=5000))
    bootresbbdgl[i,1:6]<-exp(bootopt$par[1:6])
    bootresbbdgl[i,7:8]<-bootopt$par[7:8]
    convbbdgl[i]<-bootopt$convergence
    print(paste(date(),i))
    }

bootresbde<-matrix(NA,500,4)
  conv<-0
    for(i in 1:500)
    {  pupboot<-puptags[sample(48,48,TRUE),]
    bootopt<-optim(par=log(c(210,63,0.005,4)), llikepupsbde,
                                     data=pupboot,control=list(maxit=5000))
    bootresbde[i,1:3]<-exp(bootopt$par[1:3])
    bootresbde[i,4]<-bootopt$par[4]
    conv[i]<-bootopt$convergence
    print(paste(date(),i))
    }

bootresbdg<-matrix(NA,500,5)
  conv<-0
    for(i in 1:500)
    {  pupboot<-puptags[sample(48,48,TRUE),]
    bootopt<-optim(par=log(c(210,63,0.005,1,4)), llikepupsbdg,
                                     data=pupboot,control=list(maxit=5000))
    bootresbdg[i,1:4]<-exp(bootopt$par[1:4])
    bootresbdg[i,5]<-bootopt$par[5]
    conv[i]<-bootopt$convergence
    print(paste(date(),i))
    }

bootresbdl<-matrix(NA,500,5)
  conv<-0
    for(i in 1:500)
    {  pupboot<-puptags[sample(48,48,TRUE),]
    bootopt<-optim(par=log(c(210,63,5,0.6,4)), llikepupsbdl,
                                     data=pupboot,control=list(maxit=5000))
    bootresbdl[i,1:4]<-exp(bootopt$par[1:4])
    bootresbdl[i,5]<-bootopt$par[5]
    conv[i]<-bootopt$convergence
    print(paste(date(),i))
    }

bootresbbde<-matrix(NA,500,5)
  conv<-0
    for(i in 1:500)
    {  pupboot<-puptags[sample(48,48,TRUE),]
    bootopt<-optim(par=log(c(210,63,0.005,16,4)), llikepupsbbde,
                                     data=pupboot,control=list(maxit=5000))
    bootresbbde[i,1:3]<-exp(bootopt$par[1:3])
    bootresbbde[i,4:5]<-bootopt$par[4:5]
    conv[i]<-bootopt$convergence
    print(paste(date(),i))
    }

bootresbbdg<-matrix(NA,500,6)
  conv<-0
    for(i in 1:500)
    {  pupboot<-puptags[sample(48,48,TRUE),]
    bootopt<-optim(par=log(c(210,63,0.005,1,16,4)), llikepupsbbdg,
                                     data=pupboot,control=list(maxit=5000))
    bootresbbdg[i,1:4]<-exp(bootopt$par[1:4])
    bootresbbdg[i,5:6]<-bootopt$par[5:6]
    conv[i]<-bootopt$convergence
    print(paste(date(),i))
    }

bootresbbdl<-matrix(NA,500,6)
  conv<-0
    for(i in 1:500)
    {  pupboot<-puptags[sample(48,48,TRUE),]
    bootopt<-optim(par=log(c(210,63,5,0.6,16,4)), llikepupsbbdl,
                                     data=pupboot,control=list(maxit=5000))
    bootresbbdl[i,1:4]<-exp(bootopt$par[1:4])
    bootresbbdl[i,5:6]<-bootopt$par[5:6]
    conv[i]<-bootopt$convergence
    print(paste(date(),i))
    }

save(bootresbdee,bootresbdgg,bootresbdll,bootresbdeg,bootresbdge,bootresbdel,bootresbdle,bootresbdlg,bootresbdgl,bootresbbdee,bootresbbdgg,
bootresbbdll,bootresbbdeg,bootresbbdge,bootresbbdel,bootresbbdle,bootresbbdlg,bootresbbdgl,bootresbde,bootresbdg,bootresbdl,
bootresbbde,bootresbbdg,bootresbbdl,file="Pupsurv_bootstraps.Rdata")
    
# Next: S1_3_Ratio comparison


    
    
