# Supplementary material for: Pup Mortality in a Rapidly Declining Harbour Seal (Phoca vitulina) Population
Source: PLoS One. 2013 Nov 27;8(11):e80727. doi: 10.1371/journal.pone.0080727 (PMC3842331; doi:10.1371/journal.pone.0080727)
Supplement: Appendix S2 — Data analysis. (ZIP) [file pone.0080727.s002.zip › S2_3_Ratio comparison.R]

#---------------------------------------------------------------------------------------
#
#	FILENAME: S1_3_Ratio comparison.R
#	PURPOSE: Examine the range of ratio of survival prob 
#
#	AUTHOR: Nora Hanson
# 
#---------------------------------------------------------------------------------------

# Load model outputs from Pupsurv_model bootstraps
  load(file.choose())   # Choose Pupsurv_bootstraps

# Read in data 
  puptags<-read.csv(file.choose()) # Choose 'puptags.csv'
  head(puptags)	

# Create matrices to store data
  ORKsurv <- matrix(NA,9000,300)
  WESTsurv <- matrix(NA,9000,300)
  ORKmed <- matrix(NA,18,300)
  WESTmed <- matrix(NA,18,300)

##== Two exponential distributions for mortality in each region ============================================================
# Create plot space for 9 models with common birth date
  par(mfrow=c(3,3))
      
# Orkney bootstrap probabilities of survival 
  mat1 <- matrix(NA,500,300)
    for(i in 1:500){
    distr <- pexp(1:300+bootresbdee[i,5],rate=bootresbdee[i,3],lower=FALSE)
    mat1[i,] <- distr
    }
  ORKsurv[1:500,1:300] <- mat1[,]  
  head(ORKsurv)
  for(i in 1:300)
    ORKmed[1,i]<-quantile(mat1[,i],0.5) ; ORKmed
  
# Lismore bootstrap probabilities of survival 
  mat2 <- matrix(NA,500,300)
    for(i in 1:500){
    distr <- pexp(1:300+bootresbdee[i,5],rate=bootresbdee[i,4],lower=FALSE)
    mat2[i,] <- distr
    }
  WESTsurv[1:500,1:300] <- mat2[,]   
  head(WESTsurv)
  for(i in 1:300)
    WESTmed[1,i]<-quantile(mat2[,i],0.5) ; WESTmed
  plot(density(mat1),main="bdee")
  lines(density(mat2),col="red")
  
##== Two gamma distributions for mortality in each region ===============================================================================
  
# Orkney bootstrap probabilities of survival 
  mat3 <- matrix(NA,500,300)
  for(i in 1:500){
  distr <- pgamma(1:300+bootresbdgg[i,7],rate=bootresbdgg[i,3],shape=bootresbdgg[i,5],lower=FALSE)
  mat3[i,] <- distr
  }     
  ORKsurv[501:1000,1:300] <- mat3[,]
    for(i in 1:300)
    ORKmed[2,i]<-quantile(mat3[,i],0.5) 

# Lismore bootstrap probabilities of survival 
  mat4 <- matrix(NA,500,300)
  for(i in 1:500){
  distr <- pgamma(1:300+bootresbdgg[i,7],rate=bootresbdgg[i,4],shape=bootresbdgg[i,6],lower=FALSE)
  mat4[i,] <- distr
  }
  WESTsurv[501:1000,1:300] <- mat4[,]
  for(i in 1:300)
    WESTmed[2,i]<-quantile(mat4[,i],0.5) 
  plot(density(mat3),main="bdgg")
  lines(density(mat4),col="red")
    
##== Two lognormal distributions for mortality in each region ======================================================================
  
# Orkney bootstrap probabilities of survival 
  mat5 <- matrix(NA,500,300)
  for(i in 1:500){
  distr <- plnorm(1:300+bootresbdll[i,7],bootresbdll[i,3],bootresbdll[i,5],lower=FALSE)
  mat5[i,] <- distr
  }
  ORKsurv[1001:1500,1:300] <- mat5[,]
    for(i in 1:300)
    ORKmed[3,i]<-quantile(mat5[,i],0.5)
    
# Lismore bootstrap probabilities of survival 
  mat6 <- matrix(NA,500,300)
  for(i in 1:500){
  distr <- plnorm(1:300+bootresbdll[i,7],bootresbdll[i,4],bootresbdll[i,6],lower=FALSE)
  mat6[i,] <- distr
  }
  WESTsurv[1001:1500,1:300] <- mat6[,]
  for(i in 1:300)
    WESTmed[3,i]<-quantile(mat6[,i],0.5)
  plot(density(mat5),main="bdll")
  lines(density(mat6),col="red")
    
##== Exponential distribution for mortality in Orkney, gamma in West  ===========================================================================
  
# Orkney bootstrap probabilities of survival
  mat7 <- matrix(NA,500,300)
  for(i in 1:500){
  distr <- pexp(1:300+bootresbdeg[i,6],bootresbdeg[i,3],lower=FALSE)
  mat7[i,] <- distr
  }
  ORKsurv[1501:2000,1:300] <- mat7[,]
       for(i in 1:300)
    ORKmed[4,i]<-quantile(mat7[,i],0.5)
    
# Lismore bootstrap probabilities of survival 
  mat8 <- matrix(NA,500,300)
  for(i in 1:500){
  distr <- pgamma(1:300+bootresbdeg[i,6],rate=bootresbdeg[i,4],shape=bootresbdeg[i,5],lower=FALSE)
  mat8[i,] <- distr
  }
  WESTsurv[1501:2000,1:300] <- mat8[,]
    for(i in 1:300)
    WESTmed[4,i]<-quantile(mat8[,i],0.5)
  plot(density(mat7),main="bdeg")
  lines(density(mat8),col="red")
    
##== Gamma distribution for mortality in Orkney, exponential in West    ===================================================================================
 
# Orkney bootstrap probabilities of survival
  mat9 <- matrix(NA,500,300)
  for(i in 1:500){
  distr <- pgamma(1:300+bootresbdge[i,6],rate=bootresbdge[i,3],shape=bootresbdge[i,5],lower=FALSE)
  mat9[i,] <- distr
  }
  ORKsurv[2001:2500,1:300] <- mat9[,]
  for(i in 1:300)
    ORKmed[5,i]<-quantile(mat9[,i],0.5)
    
# Lismore bootstrap probabilities of survival 
  mat10 <- matrix(NA,500,300)
  for(i in 1:500){
  distr <- pexp(1:300+bootresbdge[i,6],bootresbdge[i,4],lower=FALSE)
  mat10[i,] <- distr
  }
  WESTsurv[2001:2500,1:300] <- mat10[,]
  for(i in 1:300)
    WESTmed[5,i]<-quantile(mat10[,i],0.5)
  plot(density(mat9),main="bdge")
  lines(density(mat10),col="red")  

##== Exponential distribution for mortality in Orkney, lognormal in West  ==================================================================================
 
# Orkney bootstrap probabilities of survival 
  mat11 <- matrix(NA,500,300)
  for(i in 1:500){
  distr <- pexp(1:300+bootresbdel[i,6],bootresbdel[i,3],lower=FALSE)
  mat11[i,] <- distr
  }
  ORKsurv[2501:3000,1:300] <- mat11[,]
    for(i in 1:300)
    ORKmed[6,i]<-quantile(mat11[,i],0.5)

# Lismore bootstrap probabilities of survival 
  mat12 <- matrix(NA,500,300)
  for(i in 1:500){
  distr <- plnorm(1:300+bootresbdel[i,6],bootresbdel[i,4],bootresbdel[i,5],lower=FALSE)
  mat12[i,] <- distr
  }
  WESTsurv[2501:3000,1:300] <- mat12[,]
    for(i in 1:300)
    WESTmed[6,i]<-quantile(mat12[,i],0.5)
  plot(density(mat11),main="bdel")
  lines(density(mat12),col="red")  
  
##== Lognormal distribution for mortality in Orkney, exponential in West ===========================================================================
  
# Orkney bootstrap probabilities of survival 
  mat13 <- matrix(NA,500,300)
  for(i in 1:500){
  distr <- plnorm(1:300+bootresbdle[i,6],bootresbdle[i,3],bootresbdle[i,5],lower=FALSE)
  mat13[i,] <- distr
  }
  ORKsurv[3001:3500,1:300] <- mat13[,]
    for(i in 1:300)
    ORKmed[7,i]<-quantile(mat13[,i],0.5)
    
# Lismore bootstrap probabilities of survival
  mat14 <- matrix(NA,500,300)
  for(i in 1:500){
  distr <- pexp(1:300+bootresbdle[i,6],bootresbdle[i,4],lower=FALSE)
  mat14[i,] <- distr
  }
  WESTsurv[3001:3500,1:300] <- mat14[,]
     for(i in 1:300)
    WESTmed[7,i]<-quantile(mat14[,i],0.5)
  plot(density(mat13),main="bdle")
  lines(density(mat14),col="red")  
    
##== Lognormal distribution for mortality in Orkney, gamma in West  ===========================================================================================
  
# Orkney bootstrap probabilities of survival 
  mat15 <- matrix(NA,500,300)
  for(i in 1:500){
  distr <- plnorm(1:300+bootresbdlg[i,7],bootresbdlg[i,3],bootresbdlg[i,5],lower=FALSE)
  mat15[i,] <- distr
  }
  ORKsurv[3501:4000,1:300] <- mat15[,]
      for(i in 1:300)
    ORKmed[8,i]<-quantile(mat15[,i],0.5)
    
# Lismore bootstrap probabilities of survival 
  mat16 <- matrix(NA,500,300)
  for(i in 1:500){
  distr <- pgamma(1:300+bootresbdlg[i,7],rate=bootresbdlg[i,4],shape=bootresbdlg[i,6],lower=FALSE)
  mat16[i,] <- distr
  }
  WESTsurv[3501:4000,1:300] <- mat16[,]
    for(i in 1:300)
    WESTmed[8,i]<-quantile(mat16[,i],0.5)
  plot(density(mat15),main="bdlg")
  lines(density(mat16),col="red")  
       
##== Gamma distribution for mortality in Orkney, lognormal in West ======================================================================================
  
# Orkney bootstrap probabilities of survival 
  mat17 <- matrix(NA,500,300)
  for(i in 1:500){
  distr <- pgamma(1:300+bootresbdgl[i,7],rate=bootresbdgl[i,3],shape=bootresbdgl[i,5],lower=FALSE)
  mat17[i,] <- distr
  }
  ORKsurv[4001:4500,1:300] <- mat17[,]
  for(i in 1:300)
    ORKmed[9,i]<-quantile(mat17[,i],0.5)
    
# Lismore bootstrap probabilities of survival
  mat18 <- matrix(NA,500,300)
  for(i in 1:500){
  distr <- plnorm(1:300+bootresbdgl[i,7],bootresbdgl[i,4],bootresbdgl[i,6],lower=FALSE)
  mat18[i,] <- distr
  }
  WESTsurv[4001:4500,1:300] <- mat18[,]
   for(i in 1:300)
    WESTmed[9,i]<-quantile(mat18[,i],0.5)
   plot(density(mat17),main="bdgl")
  lines(density(mat18),col="red")
 
    
#----------- Models with separate birth date terms for each population -------------------------------------------------------------------
# Create plot space for 9 models with common birth date
  dev.new()
  par(mfrow=c(3,3))
  
##== Two exponential distributions for mortality ====================================================================================
  
# Orkney bootstrap probabilities of survival 
  mat19 <- matrix(NA,500,300)
  for(i in 1:500){
  distr <- pexp(1:300+bootresbbdee[i,5],rate=bootresbbdee[i,3],lower=FALSE)
  mat19[i,] <- distr
  }
  ORKsurv[4501:5000,1:300] <- mat19[,]
    for(i in 1:300)
    ORKmed[10,i]<-quantile(mat19[,i],0.5)
    
# Lismore bootstrap probabilities of survival 
  mat20 <- matrix(NA,500,300)
  for(i in 1:500){
  distr <- pexp(1:300+bootresbbdee[i,6],rate=bootresbbdee[i,4],lower=FALSE)
  mat20[i,] <- distr
  }
  WESTsurv[4501:5000,1:300] <- mat20[,]
      for(i in 1:300)
    WESTmed[10,i]<-quantile(mat20[,i],0.5)
  plot(density(mat19),main="bbdee")
  lines(density(mat20),col="red")
   
##== Two gamma distributions for mortality ===============================================================================================
  
# Orkney bootstrap probabilities of survival 
  mat21 <- matrix(NA,500,300)
  for(i in 1:500){
  distr <- pgamma(1:300+bootresbbdgg[i,7],rate=bootresbbdgg[i,3],shape=bootresbbdgg[i,5],lower=FALSE)
  mat21[i,] <- distr
  }
  ORKsurv[5001:5500,1:300] <- mat21[,]
      for(i in 1:300)
    ORKmed[11,i]<-quantile(mat21[,i],0.5)
    
# Lismore bootstrap probabilities of survival 
  mat22 <- matrix(NA,500,300)
  for(i in 1:500){
  distr <- pgamma(1:300+bootresbbdgg[i,8],rate=bootresbbdgg[i,4],shape=bootresbbdgg[i,6],lower=FALSE)
  mat22[i,] <- distr
  }
  WESTsurv[5001:5500,1:300] <- mat22[,]
         for(i in 1:300)
    WESTmed[11,i]<-quantile(mat22[,i],0.5)
  plot(density(mat21),main="bbdgg")
  lines(density(mat22),col="red")
     
##== Two lognormals distributions for mortality  ================================================================================================================

# Orkney bootstrap probabilities of survival 
  mat23 <- matrix(NA,500,300)
  for(i in 1:500){
  distr <- plnorm(1:300+bootresbbdll[i,7],bootresbbdll[i,3],bootresbbdll[i,5],lower=FALSE)
  mat23[i,] <- distr
  }
  ORKsurv[5501:6000,1:300] <- mat23[,]
         for(i in 1:300)
    ORKmed[12,i]<-quantile(mat23[,i],0.5)
    
# Lismore bootstrap probabilities of survival 
  mat24<- matrix(NA,500,300)
  for(i in 1:500){
  distr <- plnorm(1:300+bootresbbdll[i,8],bootresbbdll[i,4],bootresbbdll[i,6],lower=FALSE)
  mat24[i,] <- distr
  }
  WESTsurv[5501:6000,1:300] <- mat24[,]
    for(i in 1:300)
    WESTmed[12,i]<-quantile(mat24[,i],0.5)
  plot(density(mat23),main="bbdll")
  lines(density(mat24),col="red")  
  
##== Exponential distribution for mortality in Orkney, gamma in West  ========================================================================================
  
# Orkney bootstrap probabilities of survival 
  mat25 <- matrix(NA,500,300)
  for(i in 1:500){
  distr <- pexp(1:300+bootresbbdeg[i,6],bootresbbdeg[i,3],lower=FALSE)
  mat25[i,] <- distr
  }
  ORKsurv[6001:6500,1:300] <- mat25[,]
          for(i in 1:300)
    ORKmed[13,i]<-quantile(mat25[,i],0.5)
    
# Lismore bootstrap probabilities of survival 
  mat26 <- matrix(NA,500,300)
  for(i in 1:500){
  distr <- pgamma(1:300+bootresbbdeg[i,7],rate=bootresbbdeg[i,4],shape=bootresbbdeg[i,5],lower=FALSE)
  mat26[i,] <- distr
  }
  WESTsurv[6001:6500,1:300] <- mat26[,]
   for(i in 1:300)
    WESTmed[13,i]<-quantile(mat26[,i],0.5)
  plot(density(mat25),main="bbdeg")
  lines(density(mat26),col="red")
   
##== Gamma distribution for mortality in Orkney, exponential in West =================================================================================================
  
# Orkney bootstrap probabilities of survival 
  mat27 <- matrix(NA,500,300)
  for(i in 1:500){
  distr <- pgamma(1:300+bootresbbdge[i,6],rate=bootresbbdge[i,3],shape=bootresbbdge[i,5],lower=FALSE)
  mat27[i,] <- distr
  }
  ORKsurv[6501:7000,1:300] <- mat27[,]
            for(i in 1:300)
    ORKmed[14,i]<-quantile(mat27[,i],0.5)
    
# Lismore bootstrap probabilities of survival 
  mat28 <- matrix(NA,500,300)
  for(i in 1:500){
  distr <- pexp(1:300+bootresbbdge[i,7],bootresbbdge[i,4],lower=FALSE)
  mat28[i,] <- distr
  }
  WESTsurv[6501:7000,1:300] <- mat28[,]
   for(i in 1:300)
    WESTmed[14,i]<-quantile(mat28[,i],0.5)
  plot(density(mat27),main="bbdge")
  lines(density(mat28),col="red")
    
##== Exponential distribution for mortality in Orkney, lognormal in West  =========================================================================================

# Orkney bootstrap probabilities of survival 
  mat29 <- matrix(NA,500,300)
  for(i in 1:500){
  distr <- pexp(1:300+bootresbbdel[i,6],bootresbbdel[i,3],lower=FALSE)
  mat29[i,] <- distr
  }
  ORKsurv[7001:7500,1:300] <- mat29[,]
              for(i in 1:300)
    ORKmed[15,i]<-quantile(mat29[,i],0.5)
    
# Lismore bootstrap probabilities of survival 
  mat30 <- matrix(NA,500,300)
  for(i in 1:500){
  distr <- plnorm(1:300+bootresbbdel[i,7],bootresbbdel[i,4],bootresbbdel[i,5],lower=FALSE)
  mat30[i,] <- distr
  }
  WESTsurv[7001:7500,1:300] <- mat30[,]
     for(i in 1:300)
    WESTmed[15,i]<-quantile(mat30[,i],0.5)
  plot(density(mat29),main="bbdel")
  lines(density(mat30),col="red")
    
##== Lognormal distribution for mortality in Orkney, exponential in West ===============================================================================
  
# Orkney bootstrap probabilities of survival 
  mat31 <- matrix(NA,500,300)
  for(i in 1:500){
  distr <- plnorm(1:300+bootresbbdle[i,6],bootresbbdle[i,3],bootresbbdle[i,5],lower=FALSE)
  mat31[i,] <- distr
  }
  ORKsurv[7501:8000,1:300] <- mat31[,]
                for(i in 1:300)
    ORKmed[16,i]<-quantile(mat31[,i],0.5)
    
# Lismore bootstrap probabilities of survival 
  mat32 <- matrix(NA,500,300)
  for(i in 1:500){
  distr <- pexp(1:300+bootresbbdle[i,7],bootresbbdle[i,4],lower=FALSE)
  mat32[i,] <- distr
  }
  WESTsurv[7501:8000,1:300] <- mat32[,]
       for(i in 1:300)
    WESTmed[16,i]<-quantile(mat32[,i],0.5)
  plot(density(mat31),main="bbdle")
  lines(density(mat32),col="red")
    
      
##== Lognormal distribution for mortality in Orkney, gamma in West  =========================================================================================
  
# Orkney bootstrap probabilities of survival 
  mat33 <- matrix(NA,500,300)
  for(i in 1:500){
  distr <- plnorm(1:300+bootresbbdlg[i,7],bootresbbdlg[i,3],bootresbbdlg[i,5],lower=FALSE)
  mat33[i,] <- distr
  }
  ORKsurv[8001:8500,1:300] <- mat33[,]
            for(i in 1:300)
    ORKmed[17,i]<-quantile(mat33[,i],0.5)
    
# Lismore bootstrap probabilities of survival 
  mat34 <- matrix(NA,500,300)
  for(i in 1:500){
  distr <- pgamma(1:300+bootresbbdlg[i,8],rate=bootresbbdlg[i,4],shape=bootresbbdlg[i,6],lower=FALSE)
  mat34[i,] <- distr
  }
  WESTsurv[8001:8500,1:300] <- mat34[,]
          for(i in 1:300)
    WESTmed[17,i]<-quantile(mat34[,i],0.5)
  plot(density(mat33),main="bbdlg")
  lines(density(mat34),col="red")
    
##== Gamma distribution for mortality in Orkney, lognormal in West  ====================================================================================
  
# Orkney bootstrap probabilities of survival 
  mat35 <- matrix(NA,500,300)
  for(i in 1:500){
  distr <- pgamma(1:300+bootresbbdgl[i,7],rate=bootresbbdgl[i,3],shape=bootresbbdgl[i,5],lower=FALSE)
  mat35[i,] <- distr
  }
  ORKsurv[8501:9000,1:300] <- mat35[,]
              for(i in 1:300)
    ORKmed[18,i]<-quantile(mat35[,i],0.5)
    
# Lismore bootstrap probabilities of survival 
  mat36 <- matrix(NA,500,300)
  for(i in 1:500){
  distr <- plnorm(1:300+bootresbbdgl[i,8],bootresbbdgl[i,4],bootresbbdgl[i,6],lower=FALSE)
  mat36[i,] <- distr
  }
  WESTsurv[8501:9000,1:300] <- mat36[,]
             for(i in 1:300)
    WESTmed[18,i]<-quantile(mat36[,i],0.5)
  plot(density(mat35),main="bbdgl")
  lines(density(mat36),col="red")
    
###--------------------------------------------------------------------------------------------------------
# Comparison
###---------------------------------------------------------------------------------------------------------
# Extract day 180
  ork180 <- ORKsurv[,180]; ork180
  west180 <- WESTsurv[,180]; west180
  ratio180 <- ork180/west180 ; ratio180   # some Inf  
  plot(ratio180) 
  
# Extract day 300
  ork300 <- ORKsurv[,300]; ork300
  west300 <- WESTsurv[,300]; west300
  ratio300 <- ork300/west300 ; ratio300 # some are Inf 
  plot(ratio300); max(ratio300)

  
# AICc weights for models with 2 dist (w new starting values for lognormal models)
  aicwt.bdd <- c(rep(0.037,500),rep(0.040,500),rep(0.014,500),rep(0.049,500),rep(0.002,500),
  rep(0.019,500),rep(0.021,500),rep(0.057,500),rep(0.014,500),rep(0.01,500),rep(0.01,500),
  rep(0.006,500),rep(0.012,500),rep(0.004,500),rep(0.005,500),rep(0.007,500),rep(0.015,500),
  rep(0.004,500))
  length(aicwt.bdd) 

# Quantiles weighted by AICwt
  0.025/0.32 # = 95% CI (models with separate distribution parameters for each population represent 32% of total model wt)
    
  library(Hmisc) 
  
  wtd.quantile(ratio180,weights=aicwt.bdd,probs=c(0.078,0.5,1-0.078))
                                                                    
                                                                    
  wtd.quantile(ratio300,weights=aicwt.bdd,probs=c(0.23,0.5,0.77))
                                                      
## Go back and look at surv probs for all bootstraps   ==================================================================================================================

par(mfrow=c(3,3))
plot(0,xlim=c(0,300),ylim=0:1,type="n",main="bdee",xlab="days",ylab="surv prob")
for(i in 1:500){
    lines(1:300,pexp(1:300+bootresbdee[i,5],rate=bootresbdee[i,3],lower=FALSE),col=2)
    lines(1:300,pexp(1:300+bootresbdee[i,5],rate=bootresbdee[i,4],lower=FALSE),col=3)  }

plot(0,xlim=c(0,300),ylim=0:1,type="n",main="bdgg",xlab="days",ylab="surv prob")
for(i in 1:500){
    lines(1:300,pgamma(1:300+bootresbdgg[i,7],rate=bootresbdgg[i,3],shape=bootresbdgg[i,5],lower=FALSE),col=2)
    lines(1:300,pgamma(1:300+bootresbdgg[i,7],rate=bootresbdgg[i,4],shape=bootresbdgg[i,6],lower=FALSE),col=3)  }
    
plot(0,xlim=c(0,300),ylim=0:1,type="n",main="bdll",xlab="days",ylab="surv prob")
for(i in 1:500){
    lines(1:300,plnorm(1:300+bootresbdll[i,7],bootresbdll[i,3],bootresbdll[i,5],lower=FALSE),col=2)
    lines(1:300,plnorm(1:300+bootresbdll[i,7],bootresbdll[i,4],bootresbdll[i,6],lower=FALSE),col=3)  }
    
plot(0,xlim=c(0,300),ylim=0:1,type="n",main="bdeg",xlab="days",ylab="surv prob")
for(i in 1:500){
    lines(1:300,pexp(1:300+bootresbdeg[i,6],bootresbdeg[i,3],lower=FALSE),col=2)
    lines(1:300,pgamma(1:300+bootresbdeg[i,6],rate=bootresbdeg[i,4],shape=bootresbdeg[i,5],lower=FALSE),col=3)  }

plot(0,xlim=c(0,300),ylim=0:1,type="n",main="bdge",xlab="days",ylab="surv prob")
for(i in 1:500){
    lines(1:300,pgamma(1:300+bootresbdge[i,6],rate=bootresbdge[i,3],shape=bootresbdge[i,5],lower=FALSE),col=2)
    lines(1:300,pexp(1:300+bootresbdge[i,6],bootresbdge[i,4],lower=FALSE),col=3)  }

plot(0,xlim=c(0,300),ylim=0:1,type="n",main="bdel",xlab="days",ylab="surv prob")
for(i in 1:500){
    lines(1:300,pexp(1:300+bootresbdel[i,6],bootresbdel[i,3],lower=FALSE),col=2)
    lines(1:300,plnorm(1:300+bootresbdel[i,6],bootresbdel[i,4],bootresbdel[i,5],lower=FALSE),col=3)  }

plot(0,xlim=c(0,300),ylim=0:1,type="n",main="bdle",xlab="days",ylab="surv prob")
for(i in 1:500){
    lines(1:300,plnorm(1:300+bootresbdle[i,6],bootresbdle[i,3],bootresbdle[i,5],lower=FALSE),col=2)
    lines(1:300,pexp(1:300+bootresbdle[i,6],bootresbdle[i,4],lower=FALSE),col=3)  }

plot(0,xlim=c(0,300),ylim=0:1,type="n",main="bdlg",xlab="days",ylab="surv prob")
for(i in 1:500){
    lines(1:300,plnorm(1:300+bootresbdlg[i,7],bootresbdlg[i,3],bootresbdlg[i,5],lower=FALSE),col=2)
    lines(1:300,pgamma(1:300+bootresbdlg[i,7],rate=bootresbdlg[i,4],shape=bootresbdlg[i,6],lower=FALSE),col=3)  }

plot(0,xlim=c(0,300),ylim=0:1,type="n",main="bdlg",xlab="days",ylab="surv prob")
for(i in 1:500){
    lines(1:300,pgamma(1:300+bootresbdgl[i,7],rate=bootresbdgl[i,3],shape=bootresbdgl[i,5],lower=FALSE),col=2)
    lines(1:300,plnorm(1:300+bootresbdgl[i,7],bootresbdgl[i,4],bootresbdgl[i,6],lower=FALSE),col=3)  }
    
